# Supplementary material for: Single-molecule sequencing reveals the molecular basis of multidrug-resistance in ST772 methicillin-resistant Staphylococcus aureus
Source: BMC Genomics. 2015 May 16;16(1):388. doi: 10.1186/s12864-015-1599-9 (PMC4432960; doi:10.1186/s12864-015-1599-9)
Supplement: Additional file 1: — Comparison of resistance and virulence genes in representative genomes of five significant STs and ST772-MRSA-V DAR4145. [file 12864_2015_1599_MOESM1_ESM.xlsx]

## Sheet: Resistance_Virulence_Comparison
	Gene	MW2	FPR3757	M013	11819-97	JKD6159	DAR4145	Notes
Resistance	mecA							SSCmec
	norA							Chromosome
	tet(38)							Chromosome
	blaZ							Integrated Plasmid
	mphC
	aphA-III
	msrA
	aacA-aphD							Tn4001
	blaZ							Tn554-like
	dfrG							SaPI
	dfrG							Chromosome
Toxins	sea							Enterotoxins
	sea
	seb
	sec
	seg
	seh
	sei
	sek
	sel
	sem
	sen
	seo
	sep
	seq
	se
	se-prot							Enterotoxin-like
	se-like
	se-like
	se-like
	se-like
	se-like
	tsst							Toxic Shock Syndrome
	set1							Superantigen-like Proteins
	set2
	set3
	set3
	set4
	set5
	set5
	set6
	set7
	set8
	set8
	set9
	set10
	set11
	set12
	set13
	set14
	set15
	set16
	set17
	set18
	set19
	set20
	set21
	set22
	set23
	set25
	set26
	sal
	sal
	hla							Haemolysins
	hlb
	hlb (tr)
	hld
	hlgA
	hlgB
	hlgC
	lukD							Leukocidins
	lukE
	lukF-PV
	lukS-PV
	lukF-like
	lukS-like
	eta							Exfoliative Toxin A
	exo							Exotoxin
	exo
	exo
Adherence	atl
	clfA
	clfB
	cna
	eap
	eap
	eap/map
	ebh
	ebpS
	efb
	fib
	fib
	fnbA
	fnbB
	icaA
	icaB
	icaC
	icaR
	sdrC
	sdrD
	sdrE
	sdrH
	spa
	spa
	spa
	vwb
	vwb
Exoenzymes	coa
	geh
	hysA
	lip
	nuc
	nuc
	sak
	scn
	splA
	splB
	splC
	splD
	splE
	splE
	splF
	splF
	splF
	sspA
	sspB
	sspB2
	sspC
Host Immune Evasion	cap1A
	cap1B
	cap1C
	cap5A
	cap5B
	cap5E
	cap5F
	cap5G
	cap5H
	cap5I
	cap5K
	cap5L
	cap5M
	cap5M
	cap5N
	cap5O
	cap5P
	cap8A
	cap8B
	cap8D
	cap8E
	cap8G
	cap8H
	cap8I
	cap8J
	cap8K
	cap8L
	cap8M
	cap8M
	cap8O
	cap8P
	capA
	capB
	capB
	capC
	capD
	capD
	capF
	capG
	capO
	capP
	isb
Secretion Systems	esaA
	esaB
	esaC
	esaC
	essA
	essB
	essC
	esxA
	esxB
